# Supplementary material for: The Vaginal Microbiota, Human Papillomavirus Infection, and Cervical Carcinogenesis: A Systematic Review in the Latina Population
Source: J Epidemiol Glob Health. 2024 Feb 26;14(2):480–97. doi: 10.1007/s44197-024-00201-z (PMC11176136; doi:10.1007/s44197-024-00201-z)
Supplement: Supplementary file 2 — Supplementary file2 (XLSX 52 KB) [file 44197_2024_201_MOESM2_ESM.xlsx]

## Sheet: ALL DATA
ID #	User	First Author	Age	Pre-menopausal Status	Did the study disclose the gender-identity of participants? If so, indicate the following: -> yes, cisgender female	Did the study disclose the gender-identity of participants? If so, indicate the following: -> not specified, assumed cis-gender female	If yes, indicate the number of participants in gendered groups:	Location	AddnSites	Where were participants recruited? -> Clinic	Where were participants recruited? -> Hospital	Where were participants recruited? -> Academic setting	Where were participants recruited? -> Community	Where were participants recruited? -> Government Facility	How were samples collected? -> Vaginal swab	How were samples collected? -> Cervicovaginal lavage	How were samples collected? -> Biopsy	How were samples collected? -> cytobrush	How were samples collected? -> Not specified	NParticipants	NInterventionGrp	NCtrlGrp	How were the groups defined?	If HPV genotypes mentioned, indicate the genotypes: -> HPV16	If HPV genotypes mentioned, indicate the genotypes: -> HPV18	If HPV genotypes mentioned, indicate the genotypes: -> High risk	If HPV genotypes mentioned, indicate the genotypes: -> Low risk	If other, which HPV genotype(s):	Were abnormal pap smears mentioned in the study?	If yes, indicate diagnoses: -> Atypical squamous cells of undetermined significance (ASCUS)	If yes, indicate diagnoses: -> Squamous intraepithelial lesion (SIL)	If other, indicate abnormal pap smear diagonses:	If diagnosed with cervical dysplasia, what is the histological grade? -> Grade 1	If diagnosed with cervical dysplasia, what is the histological grade? -> Grade 2	If diagnosed with cervical dysplasia, what is the histological grade? -> Grade 3	If diagnosed with cervical cancer, what is the stage? -> Stage 1	If diagnosed with cervical cancer, what is the stage? -> Stage 2	If diagnosed with cervical cancer, what is the stage? -> Stage 3	If diagnosed with cervical cancer, what is the stage? -> Stage 4	If any comorbidities reported, list.	Report the method used to characterize the vaginal microbiota:	Report the method of HPV genotyping:	Are community-state types (CSTs) indicated in this study?	If yes, indicate the findings (associations with CSTs):	Does this study discuss Lactobacilli-dominance?	If yes, indicate the findings (associations with Lactobacilli-dominance):	Does the study mention Lactobacilli-depletion?	If yes, indicate the findings (associations with Lactobacilli-depletion):	Was alpha diversity amongst groups significantly different?
1	V.Mancilla	Nieves-Ramirez et al	21+	NA		not specified, assumed cis-gender female	NA	North America	Mexico City, Mexico					Government Facility	Vaginal swab					228	121	107	HPV+ and diagnosis of SILs/CIN	HPV16	HPV18	High risk		HPV31 , HPV45, HPV53, HPV56, HPV58,HPV6, HPV83,HPV90	Yes		Squamous intraepithelial lesion (SIL)	LSIL, HSIL	Grade 1	Grade 2	Grade 3					NA	16S rRNA analysis	HPVFast 2.0 kit	No		No		No		Yes
2	V.Mancilla	Mosmann et al	18-67	N/A		not specified, assumed cis-gender female		South America	Córdoba, Argentina		Hospital							cytobrush		100	50	50	normal and abnormal cervical cytology	HPV16	HPV18	High risk	Low risk	HPV-31, HPV-52, HPV-58, HPV16-31, HPV6	Yes		Squamous intraepithelial lesion (SIL)	LSIL, HSIL								C. trachomatis	PCR	PCR	No		No		No		No
3	V.Mancilla	Carrillo-Ng et al	27-43	N/A		not specified, assumed cis-gender female		South America	Cajamarca, Peru		Hospital							cytobrush		833	200	633	Among the 833 samples, 200 samples were positive for HPV and 633 were negative at baseline. For methodological convenience, we selected 100 positive cases and 100 negatives cases matched by age for the comparison of cervico-vaginal microbiota in this study			High risk	Low risk		No												PCR	PCR	No		No		No		No
4	V.Mancilla	Hernandez-Rosas et al	18-65	N/A		not specified, assumed cis-gender female	NA	North America	Sonora, Mexico	Clinic				Government Facility				cytobrush		1000	272	728	HPV status	HPV16	HPV18	High risk	Low risk	16, 18, 31, 33, 35, 39, 45, 51, 52, 53, 56, 58, 59, 66, 67, 68, 73, 82; (LR- 6, 11, 34, 42, 70, 81);	Yes	Atypical squamous cells of undetermined significance (ASCUS)	Squamous intraepithelial lesion (SIL)	LSIL, HSIL, AIS, CIN	Grade 1	Grade 2	Grade 3						cytology	MALDI-TOF	No		No		No		No
5		Conde-Ferráez et al	15-49	NA		not specified, assumed cis-gender female	NA	North America	Merida, Yucatan, MX		Hospital							cytobrush		233	63	170	HPV status and C. trachomatis infection	HPV16	HPV18	High risk	Low risk	58, 11	No											C. trachomatis infection	PCR	PCR	No		No		No		No
6	V.Mancilla	Vargas-Robles et al	12-53	NA		not specified, assumed cis-gender female	NA	South America	Venezuela	Clinic			Community		Vaginal swab					111	74	21	This study was a main study on urbanization ( low, medium, high) and then ameriindians vs mestizos. However, the groups we are interested are HPV (pos vs neg_), High risk HPV( pos vs neg), and HPV groups( only high risk, only lowrisk, both)	HPV16	HPV18	High risk	Low risk	types 6, 11, 16, 18, 31, 33, 34, 35, 39, 40, 42, 43, 44, 45, 51, 52, 53, 54, 56, 58, 59, 66, 68/73, 70, and 74	Yes			reported the presence of clue cells, consistent with diagnostic of BV									16S rRNA analysis	Hybridization array	Yes	Finally, HPV infection or HPV types were not associated with CSTs (clustering Silhouette index value of 0.378)	Yes	Lactobacillus dominance: L. iners was the most abundant taxa	No		No
7	V.Mancilla	Torres-Poveda et al	25-64	NA		not specified, assumed cis-gender female	NA	North America	Mexico					Government Facility			Biopsy			115651	15040	100611	between 25-64 and below 25 and above 64, as well as HPV positive and HPV negative based on cytology and genotyping	HPV16	HPV18	High risk		31,35,39, 45, 51, 52, 56, 58, 59, 66,68	Yes	Atypical squamous cells of undetermined significance (ASCUS)	Squamous intraepithelial lesion (SIL)	negative w/ reactive or inflammatory alterations, Invasive squamous cell carcinoma, Atypia of endocervical glandular cells, Adenocarcinoma In Situ	Grade 1	Grade 2	Grade 3						cytology	COBAS HPV Test	No		No		No		No
8	V.Mancilla	Bristow et al	18+	NA	yes, cisgender female		300	North America	Tijuana, Mexico				Community		Vaginal swab					300	35	265	normal v abnormal pap test					HPV infection, not specified	Yes	Atypical squamous cells of undetermined significance (ASCUS)		cervical intraepithelial neoplasia	Grade 1	Grade 2	Grade 3					C. trachomatis infection	nucleic acid amplification tests: the Aptima® Combo 2 assay		No		No		No		No
9	V.Mancilla	Romero-Morelos	⎽	N/A		not specified, assumed cis-gender female	NA	North America	Guerrero, Mexico		Hospital							cytobrush		177	73	104	177 samples analyzed, 104 belonged to women with no apparent colposcopic or cytological alterations, and 73 were from women who had been treated for precancerous lesions and had a previous history of a HPV infection. T					not mentioned	No												PCR	PCR	No		No		No		No
10	V.Mancilla	Melo et al	18-24	NA		not specified, assumed cis-gender female	NA	South America	Temuco, Chile			Academic setting						cytobrush		151	57	94	HPV +, CT +, HPV+/CT+	HPV16	HPV18	High risk	Low risk	6, 11	No											C. trachomatis infection	PCR	PCR	No		No		No		No
11	V.Mancilla	Mongelos et al	23-41	N/A		not specified, assumed cis-gender female	NA	South America	Paraguay				Community					cytobrush		181	42	139	HPV status	HPV16	HPV18	High risk	Low risk	types 16, 18, 31, 33, 35, 39, 45, 51, 52, 56, 58, 59, 66, 68, 6, 11, 26, 34, 40, 42, 43, 44, 53, 54, 55, 57, 69, 70, 73, 82, 83 [MM7], and 84 [MM8	No											C. trachomatis infection	PCR	PCR	No		No		No		No
12	V.Mancilla	Lippman et al	18-40	N/A		not specified, assumed cis-gender female	NA	South America	Sao Paulo, Brazil	Clinic			Community		Vaginal swab					386	135	251	HPV status	HPV16	HPV18	High risk	Low risk	16, 18, 31, 33, 35, 39, 45, 51, 52, 56, 58, 59, 68, 73 and 82; 53, 66, 67, 69 and 70; 6, 11, 40, 42, 43, 44, 54, 57, 61, 62, 64, 72 and 81	Yes	Atypical squamous cells of undetermined significance (ASCUS)	Squamous intraepithelial lesion (SIL)	AGUS, LSIL									PCR	PCR	No		No		No		No
13	V.Mancilla	Soto et al	⎽	N/A		not specified, assumed cis-gender female	NA	Other	Havana, Cuba	Clinic	Hospital								Ecto/endocervical scrapings	60	30	30	HPV status and women with a previous diagnosis of abnormal cytology (15 CIN-1, 36 CIN-2, and 9 CIN-3)	HPV16	HPV18	High risk	Low risk	2, 6, 11, 13, 16, 18, 26, 31 to 35, 39, 40, 42, 45, 51, 59, 61, 62, 64, 66 to 70, 72, 73, PAP 155, PAP291, AE2, and W13B	Yes		Squamous intraepithelial lesion (SIL)	CIN, LGSILs, HGSILs	Grade 1	Grade 2	Grade 3						Medical Diagnoses - Unspecified Method	PCR	No		No		No		No
14	V.Mancilla	DeLuca et al	15-58	N/A		not specified, assumed cis-gender female	NA	South America	Resistencia, Argentina		Hospital							cytobrush		189	89	100	HPV status, C. trachomatis infection, pap smear cytological results (ASCUS, LSILs, HSILs)	HPV16	HPV18	High risk	Low risk	6, 11, 31, 53, 58	Yes	Atypical squamous cells of undetermined significance (ASCUS)	Squamous intraepithelial lesion (SIL)	L-SIL, H-SIL, cervical cancer, no stage indication								C. trachomatis infection	PCR	PCR	No		No		No		No
15	V.Mancilla	Tonon et al	12-64	N/A		not specified, assumed cis-gender female	NA	South America	Misiones, Argentina				Community					cytobrush		207	133	74	Synopsis of vaginal health of Guarani women (HPV status, cytological diagnosis)	HPV16	HPV18	High risk	Low risk	16,18,58,31,45,35,68,39,59,6,11,53,56,CP8304,MM8,61,69,55,66,72,73,CP8061,ISO39	Yes			LGSIL, HGSIL, in situ cervical cancer									cytology	PCR	No		No		No		No
16	V.Mancilla	Somesh-Vikramdeo et al	20-62	N/A		not specified, assumed cis-gender female	NA	North America	Mobile, Alabama			Academic setting					Biopsy			11	7	4	race/ethnicity (12 - CA , 12, - AA, 12 - HIS) ; differential abundance; HPV status; cervical intraepithelial neoplasia (CIN) diagnosis			High risk			Yes				Grade 1	Grade 2	Grade 3						16S rRNA analysis	PCR	No		No		Yes	Lactobacillus depletion: decreased abundance of Lactobacillus in Hispanic compared to Non-Hispanic White suggests an increased risk of colonization of the pathogenic microbes	No
17	V.Mancilla	Manzanares-Leal et al	21-71	N/A		not specified, assumed cis-gender female	NA	North America	Mexico		Hospital				Vaginal swab					120	60	60	diagnosis of cercival cancer; Study group 1 (CC): women older than 18 years, newly diagnosed with locally advanced cervical cancer, according to the International Federation of Gynecology and Obstetrics (FIGO) staging system for cervical cancer (Saleh et al., 2020), and histologically confirmed (n=60); Study group 2 (Non-CC): women older than 18 years, without cervical cancer, confirmed with nega…						No			tumor histological stage - squamous cell carcinoma and adenocarcinoma				Stage 1	Stage 2	Stage 3	Stage 4		16S rRNA analysis		No		No		No		No
18	V.Mancilla	Sanchez-Garcia et al	18-50	N/A		not specified, assumed cis-gender female	NA	North America	Tabasco, Mexico			Academic setting			Vaginal swab					201	78	123	HPV + , HPV- , BV+, BV-; cytology	HPV16	HPV18	High risk	Low risk	high-risk HPV (HR-HPV): 16, 18, 31, 33, 35, 39, 45, 51, 52, 56, 58, 59 and 73; low-risk HPV (LR-HPV): 6, 11, 42, 44 and 84.	Yes	Atypical squamous cells of undetermined significance (ASCUS)	Squamous intraepithelial lesion (SIL)	LSIL								C. trachomatis infection	PCR	PCR	No		No		No		No
19	V.Mancilla	de Oliveira Ignacio et al	19-50+	N/A		not specified, assumed cis-gender female	NA	South America	Botucatu, São Paulo, Brazil	Clinic			Community		Vaginal swab			cytobrush		150	68	82	HPV -, HPV + [BV status; Chlamydia trachomatis infection]						No											C. trachomatis infection	cytology/PCR	PCR	No		No		No		No
20	V.Mancilla	Godoy-Vitorino et al	21-50	NA		not specified, assumed cis-gender female	NA	Other	San Juan, Puerto Rico	Clinic					Vaginal swab					62	52	10	HPV + , HPV-, and cervical cytology	HPV16	HPV18	High risk	Low risk	6, 11, 16, 18, 31, 33, 34, 35, 39, 40, 42, 43, 44, 45, 51, 52, 53, 54, 56, 58, 59, 66, 68/73, 70, and 74.	Yes	Atypical squamous cells of undetermined significance (ASCUS)	Squamous intraepithelial lesion (SIL)	LGSIL, HGSIL	Grade 1		Grade 3					BMI status , Age	16S rRNA analysis	PCR	No		Yes	Lactobacillus dominance: L. iners was the most common high-abundance bacterial taxon, present in more than 83% of the samples, regardless of HPV risk and lesions	No		Yes
21	V.Mancilla	Łaniewski et al	⎽	self-report surveys indicating pre or post menopausal		not specified, assumed cis-gender female	NA	North America	Phoenix, Arizona	Clinic	Hospital				Vaginal swab	Cervicovaginal lavage				100	49	51	HPV negative(controls) , HPV positive(controls_, Low grade dysplasia, high grade dysplasia, Invasive cervical cancer	HPV16	HPV18	High risk	Low risk	31, 33, 35, 39, 45, 51, 52, 56, 58, 59, 68	No				Grade 1	Grade 2	Grade 3						16S rRNA analysis	Hybridization array	No		No		Yes	Hispanic ethnicity was associated with decreased Lactobacillus dominance	No
22	V.Mancilla	Gomes de Oliveira et al	17-81	N/A		not specified, assumed cis-gender female	NA	South America	Fortaleza, Brazil					Government Facility					Not specified	1346	1192	154	HPV status; cervical cytology results ASC-US (1192) and ASC-H (154)	HPV16	HPV18	High risk		high-risk (HR) genotypes (16, 18, 31, 33, 35, 39, 45, 51, 52, 56, 58, 59, 68)	Yes	Atypical squamous cells of undetermined significance (ASCUS)		ASCH, atypical squamous cells – cannot exclude high-grade squamous intraepithelial lesion									cytology	COBAS HPV Test	No		No		No		No
23	V.Mancilla	Audirac-Chalifour et al	22-61	N/A		not specified, assumed cis-gender female	NA	North America	Morelos, Mexico and Mexico City, Mexico					Government Facility					Not specified	32	12	20	HPV status and presence of cervical lesions	HPV16	HPV18	High risk	Low risk		Yes		Squamous intraepithelial lesion (SIL)	CC				Stage 1	Stage 2	Stage 3	Stage 4		16S rRNA analysis	PCR	Yes	The cervical communities were classified into eight CSTs according to the dominant bacteria, as shown in Table 2. CST I isdominated by L. crispatus (21%), CST II by L. iners (17%), CSTIII by Pseudomonas oleovorans (10%), CST IV by Sneathia spp. (17%), CST V by G. vaginalis (7%), CST VI by Streptococcus agalactiae (7%), CST VII by F. necrophorum (7%), and CSTVIII by Fusobacterium spp. (14%). Excep…	Yes	HPV-negative women had a higher proportion of Lactobacillus crispatus (46%) and a smaller one of Lactobacillus iners (14.9%), whereas HPV-positive women had proportions of 13.3% and 2.1%, respectively.	Yes	Furthermore, L. crispatus was found in smaller proportions in SIL (14.4%) and CC (1.3%), whereas L. iners dropped to 2.1% in SIL and was not detected in CC.	Yes
24	V.Mancilla	Clarke et al	18-100	NA		not specified, assumed cis-gender female	NA	Central America	Guanacaste, Costa Rica	Clinic					Vaginal swab					9165	3065	6100	age; HPV status	HPV16	HPV18	High risk		2, 6, 11, 13, 16, 18, 26, 31- 35, 39, 40, 42-45, 51-59, 61, 62, 64, 66-74, 81-85, and 89.	Yes	Atypical squamous cells of undetermined significance (ASCUS)	Squamous intraepithelial lesion (SIL)	HSIL, LSIL			Grade 3						PCR	PCR	No		No		No		No
25	V.Mancilla	Escarcega-Tame et al	18-50	N/A		not specified, assumed cis-gender female	NA	North America	Mexico City, Mexico	Clinic									endocervical brush	189	107	82	HPV status, CT infection, HPV/CT co-infection, CIN status, CC	HPV16	HPV18	High risk	Low risk	16,18, 31, 33, 35, 39, 45, 51, 52, 56, 58, 59, 68, 6, 11, 26, 40, 42, 54, 53, 55, 61, 62, 66, 67, 69, 70, 71, 73, 77, 81, 83, 84, CP6108	No				Grade 1	Grade 2	Grade 3	not specified				C. trachomatis	PCR	Hybridization array	No		No		No		No
The vaginal microbiota, HPV, and cervical dysplasia: a systematic review in the Latina population. Journal of Epidemiology and Global Health. Vianney Mancilla, BA1; Nicole R. Jimenez, PhD2; Naomi Bishop, MLIS1; Melissa Flores, PhD3, and Melissa M. Herbst-Kralovetz, PhD1,2. 1 Department of Basic Medical Sciences, University of Arizona College of Medicine - Phoenix, Phoenix, AZ, 2 Department of Obs…
[truncated: 15 more columns]
